# Supplementary material for: Tracing Genetic Divergence and Phylogeographic Patterns of Gekko gecko Linnaeus, 1758 (Squamata: Gekkonidae) Across Southeast Asia Using RAG1 Sequence
Source: Animals (Basel). 2025 Oct 16;15(20):3004. doi: 10.3390/ani15203004 (PMC12560867; doi:10.3390/ani15203004)
Supplement: Supplementary file 1 [file animals-15-03004-s001.zip]

Archive with 3 entries (2 files):
- Supplementary tables/
- Supplementary tables/Table S1.xlsx
- Supplementary tables/Table S2.xlsx
