# Supplementary material for: Tracing Genetic Divergence and Phylogeographic Patterns of Gekko gecko Linnaeus, 1758 (Squamata: Gekkonidae) Across Southeast Asia Using RAG1 Sequence
Source: Animals (Basel). 2025 Oct 16;15(20):3004. doi: 10.3390/ani15203004 (PMC12560867; doi:10.3390/ani15203004)
Supplement: Supplementary file 1 [file animals-15-03004-s001.zip › Supplementary tables/Table S1.xlsx]

## Sheet: variation
	Haplotype number	Nucleotide variable positions																					Amino acid variable positions
								1	1	1	2	2	3	3	4	4	5	5	5	5	5									1	1	1	1	1	1
		1	4	5	5	7	9	0	6	7	2	8	1	5	4	9	2	3	3	4	4		1	1	2	3	5	7	9	2	6	7	7	7	8
		6	5	2	4	7	8	0	6	4	7	7	9	9	5	7	4	3	7	1	6		5	8	6	3	8	6	6	0	6	5	8	9	2
	Tg1	C	C	C	A	A	A	A	C	G	C	A	G	G	C	C	A	G	A	A	A		T	H	T	K	S	L	I	V	L	S	E	K	K
	Tg2	.	.	.	G	G	.	.	.	.	.	.	.	.	.	.	C	.	.	G	.		.	R	A	.	.	.	.	.	.	R	.	.	.
	Tg3	.	.	.	G	.	.	.	.	.	.	.	.	.	.	.	C	.	.	G	.		.	R	.	.	.	.	.	.	.	R	.	.	.
	Tg4	.	.	.	.	.	.	.	.	A	.	.	.	.	.	.	.	.	.	.	.		.	.	.	.	N	.	.	.	.	.	.	.	.
	Tg5	.	.	.	.	.	.	.	.	.	.	.	A	.	.	.	.	.	.	.	.		.	.	.	.	.	.	.	.	.	.	.	.	.
	Tg6	.	.	.	.	.	.	.	.	.	.	.	.	.	.	T	.	.	.	.	.		.	.	.	.	.	.	.	.	F	.	.	.	.
	Tg7	.	A	.	G	G	.	.	.	.	.	.	.	.	.	.	C	.	.	G	.		N	R	A	.	.	.	.	.	.	R	.	.	.
	Tg8	T	.	.	G	G	.	.	.	.	.	.	.	.	.	.	.	.	.	G	.		.	R	A	.	.	.	.	.	.	.	.	.	.
	Tg9	.	.	.	G	.	.	.	.	.	.	.	.	.	.	.	C	.	.	.	.		.	R	.	.	.	.	.	.	.	R	.	.	.
	Tg10	.	.	.	.	.	.	.	.	.	.	.	.	.	T	.	.	.	.	.	.		.	.	.	.	.	.	.	.	.	.	.	.	.
	Tg11	.	.	.	G	G	.	.	.	.	.	.	.	.	.	.	.	.	.	G	.		.	R	A	.	.	.	.	.	.	.	.	.	.
	Tg12	.	.	.	G	G	.	.	.	.	.	.	.	.	.	.	.	.	G	G	.		.	R	A	.	.	.	.	.	.	.	.	R	.
	Tg13	.	.	.	.	.	G	.	.	.	.	.	.	.	.	.	.	.	.	.	.		.	.	.	E	.	.	.	.	.	.	.	.	.
	Tg14	.	.	.	G	G	.	.	.	.	.	.	.	.	.	.	C	.	.	G	T		.	R	A	.	.	.	.	.	.	R	.	.	I
	AY662625 Thailand: Phuket	.	.	.	G	G	.	.	.	.	.	.	.	.	.	.	C	.	.	G	.		.	R	A	.	.	.	.	.	.	R	.	.	.
	JN019115 Indonesia	.	.	.	.	.	.	.	T	.	.	.	.	.	.	.	.	.	.	.	.		.	.	.	.	.	.	.	.	.	.	.	.	.
	JN019116 Cambodia	.	.	.	.	.	.	.	.	.	.	.	A	.	.	.	.	.	.	.	.		.	.	.	.	.	.	.	.	.	.	.	.	.
	JN019117 Malaysia	.	.	.	.	.	.	.	.	A	.	.	.	.	.	.	.	.	.	.	.		.	.	.	.	N	.	.	.	.	.	.	.	.
	JN019118 Myanmar	.	.	T	G	.	.	.	.	.	.	.	.	.	.	.	.	.	.	.	.		.	R	.	.	.	.	.	.	.	.	.	.	.
	EU054272 Myanmar	.	.	.	G	G	.	.	.	.	.	.	.	.	.	.	.	.	.	G	.		.	R	A	.	.	.	.	.	.	.	.	.	.
	JX170699 China	.	.	.	G	G	.	.	.	.	.	G	.	.	.	.	.	.	.	.	.		.	R	A	.	.	.	.	.	.	.	.	.	.
	JX170700 China	.	.	.	G	.	.	G	T	.	.	.	.	.	.	.	.	.	.	.	.		.	R	.	.	.	.	V	.	.	.	.	.	.
	JX170701 Vietnam & China*	.	.	.	.	.	.	.	.	.	.	.	.	.	T	.	.	.	.	.	.		.	.	.	.	.	.	.	.	.	.	.	.	.
	JX170702 China	.	.	.	.	.	.	.	.	.	.	.	.	A	.	.	.	.	.	.	.		.	.	.	.	.	.	.	.	.	.	.	.	.
	JX170703 Vietnam	.	.	.	.	.	.	.	.	.	A	.	.	.	.	.	.	.	.	.	.		.	.	.	.	.	.	.	I	.	.	.	.	.
	JX170704 Vietnam	.	.	.	.	.	.	.	.	.	.	.	.	.	.	.	.	.	.	.	.		.	.	.	.	.	I	.	.	.	.	.	.	.
	JX170705 Vietnam	.	.	.	.	.	.	.	T	.	.	.	.	.	.	.	C	.	.	G	.		.	.	.	.	.	.	.	.	.	.	.	.	.
	OL631511 Philippines	.	.	.	.	.	.	.	.	.	.	.	.	.	.	.	C	.	.	G	.		.	.	.	.	.	.	.	.	.	.	K	.	.
	OL631512 Philippines	.	.	.	.	.	.	.	.	.	.	.	.	.	.	.	C	.	.	G	.		.	.	.	.	.	.	.	.	.	.	.	.	.
	OL631485 USA	.	.	.	G	G	.	.	.	.	.	.	.	.	.	.	C	.	.	G	.		.	R	A	.	.	.	.	.	.	R	.	.	.
	OL631486 USA	.	.	.	G	G	.	.	.	.	.	.	.	.	.	.	C	.	.	G	.		.	R	A	.	.	.	.	.	.	R	.	.	.
	OL631487 USA	.	.	.	G	G	.	.	.	.	.	.	.	.	.	.	C	.	.	G	.		.	R	A	.	.	.	.	.	.	R	.	.	.
	OL631488 USA	.	.	.	G	G	.	.	.	.	.	.	.	.	.	.	C	.	.	G	.		.	R	A	.	.	.	.	.	.	R	.	.	.
	OL631489 USA	.	.	.	G	G	.	.	.	.	.	.	.	.	.	.	C	.	.	G	.		.	R	A	.	.	.	.	.	.	R	.	.	.
	OL631490 USA	.	.	.	G	G	.	.	.	.	.	.	.	.	.	.	C	.	.	G	.		.	R	A	.	.	.	.	.	.	R	.	.	.
	OL631491 USA	.	.	.	G	G	.	.	.	.	.	.	.	.	.	.	C	.	.	G	.		.	R	A	.	.	.	.	.	.	R	.	.	.
	OL631492 USA	.	.	.	G	G	.	.	.	.	.	.	.	.	.	.	C	.	.	G	.		.	R	A	.	.	.	.	.	.	R	.	.	.
	OL631493 USA	.	.	.	G	G	.	.	.	.	.	.	.	.	.	.	.	.	.	.	.		.	R	A	.	.	.	.	.	.	R	.	.	.
	OL631494 USA	.	.	.	G	G	.	.	.	.	.	.	A	.	.	.	.	.	.	.	.		.	R	A	.	.	.	.	.	.	R	.	.	.
	OL631495 USA	.	.	.	G	G	.	.	.	.	.	.	.	.	.	.	C	.	.	G	.		.	R	A	.	.	.	.	.	.	R	.	.	.
	OL631496 USA	.	.	.	.	.	.	.	T	.	.	.	.	.	.	.	C	.	.	G	.		.	.	.	.	.	.	.	.	.	.	.	.	.
	OL631497 USA	.	.	.	.	.	.	.	.	.	.	.	.	.	.	.	.	.	.	.	.		.	.	.	.	.	.	.	.	.	.	.	.	.
	OL631498 USA	.	.	.	G	G	.	.	.	.	.	.	.	.	T	.	.	.	.	.	.		.	R	A	.	.	.	.	.	.	R	.	.	.
	OL631499 USA	.	.	.	G	G	.	.	.	.	.	.	.	.	.	.	C	.	.	G	.		.	R	A	.	.	.	.	.	.	R	.	.	.
	OL631500 USA	.	.	.	.	.	.	.	T	.	.	.	.	.	.	.	.	.	.	G	.		.	.	.	.	.	.	.	.	.	.	.	.	.
	OL631501 USA	.	.	.	.	.	.	.	.	.	.	.	.	.	.	.	.	.	.	G	.		.	.	.	.	.	.	.	.	.	.	.	.	.
	OL631502 USA	.	.	.	G	G	.	.	.	.	.	.	.	.	.	.	C	.	.	G	.		.	R	A	.	.	.	.	.	.	R	.	.	.
	OL631503 USA	.	.	.	G	G	.	.	.	.	.	.	A	.	.	.	.	.	.	.	.		.	R	A	.	.	.	.	.	.	.	.	.	.
	OL631504 USA	.	.	.	G	G	.	.	.	.	.	.	.	.	.	.	C	.	.	G	.		.	R	A	.	.	.	.	.	.	.	.	.	.
	OL631505 USA	.	.	.	G	G	.	.	.	.	.	.	.	.	.	.	.	.	.	G	.		.	R	A	.	.	.	.	.	.	R	.	.	.
	OL631506 USA	.	.	.	.	.	.	.	.	.	.	.	.	.	.	.	C	.	.	G	.		.	.	.	.	.	.	.	.	.	.	.	.	.
	OL631507 USA	.	.	.	G	G	.	.	.	.	.	.	.	.	.	.	C	.	.	G	.		.	R	A	.	.	.	.	.	.	R	.	.	.
	OL631508 USA	.	.	.	G	G	.	.	.	.	.	.	.	.	.	.	.	A	.	.	.		.	R	A	.	.	.	.	.	.	.	.	.	.
	OL631509 USA	.	.	.	G	G	.	.	.	.	.	.	A	.	.	.	.	.	.	.	.		.	R	A	.	.	.	.	.	.	R	.	.	.
	OL631510 USA	.	.	.	G	G	.	.	.	.	.	.	.	.	.	.	.	.	.	G	.		.	R	A	.	.	.	.	.	.	R	.	.	.
	JX170701 Vietnam & China*
	Vietnam Red Tokey
	China Black-Tokey
