# Supplementary material for: Tracing Genetic Divergence and Phylogeographic Patterns of Gekko gecko Linnaeus, 1758 (Squamata: Gekkonidae) Across Southeast Asia Using RAG1 Sequence
Source: Animals (Basel). 2025 Oct 16;15(20):3004. doi: 10.3390/ani15203004 (PMC12560867; doi:10.3390/ani15203004)
Supplement: Supplementary file 1 [file animals-15-03004-s001.zip › Supplementary tables/Table S2.xlsx]

## Sheet: Sheet1
	Table S2. Statistically proposed grouping by spatial AMOVA (SAMOVA).
	Number of groups	Proposed group composition	FCT	FSC	FST
	2	(A) SV, SR, VV, CD, KS, NR, CS; (B) VT, PG, CR, LP, LN, UT, SK, PN, RG	0.69525*	0.23737*	0.76758*
	3	(A) SV, SR, VV, CD, KS, CS; (B) VT, PG, CR, LP, LN, UT, SK, PN, RG; (C) NR	0.71449*	0.15398*	0.75845*
	4	(A) SV, SR, VV, CD, CS; (B) VT, PG, CR, LP, LN, UT, SK, PN, RG; (C) NR; (D) KS	0.72600*	0.10374*	0.75442*
	5	(A) SV, VV, KS, CS; (B) VT, PG, CR, LP, LN, UT, PN, RG; (C) NR; (D) SR, CD; (E) SK	0.73889*	0.00115*	0.73919*
	6	(A) SV, VV, CS; (B) VT, PG, CR, LP, LN, UT, PN, RG; (C) NR; (D) SR, CD; (E) SK; (F) KS	0.75378*	-0.06172*	0.73858*
	7	(A) SV, CS; (B) VT, PG, CR, LP, LN, UT, PN, RG; (C) NR; (D) SR, CD; (E) SK; (F) KS; (G) VV	0.76165*	-0.09741*	0.73843*
	8	(A) SV, CS; (B) VT, PG, CR, LP, LN, UT, RG; (C) NR; (D) SR, CD; (E) SK; (F) KS; (G) VV; (H) PN	0.75897*	-0.25398*	0.69775*
	Significant was tested by 1000 permutations (* p-value < 0.01). Group are represented in parentheses.
